# Supplementary material for: Mapping CRISPR spaceromes reveals vast host-specific viromes of prokaryotes
Source: Commun Biol. 2020 Jun 22;3:321. doi: 10.1038/s42003-020-1014-1 (PMC7308287; doi:10.1038/s42003-020-1014-1)
Supplement: Supplementary file 3 — Supplementary Data 1 [file 42003_2020_1014_MOESM3_ESM.xlsx]

## Sheet: Sheet1
Spacer ID	Organism Name	ContigID	K-mer with highest number of matches	Number of matches for the spacer	Link to example match region	Match region type	Additional annotation
AE000666.1_983373_991584_28_spacer_985207_36_Random	Methanothermobacter_thermautotrophicus_Delta_H_GCA_000008645.1	AE000666.1	TCAATCCCATTTTGGTCTGATT	63	https://www.ncbi.nlm.nih.gov/projects/sviewer/?id=AE000666.1&v=983375..983375	CRISPR repeat
AE004092.2_860819_861250_1_spacer_860855_30_Random	Streptococcus_pyogenes_M1_GAS_GCA_000006785.2	AE004092.2	TCGTCCGCCCTGGGTTAGTCGG	5	https://www.ncbi.nlm.nih.gov/projects/sviewer/?id=AE004092.2&v=26390..26390	rRNA
AE006641.1_1305634_1311637_52_spacer_1308869_40_Random	Sulfolobus_solfataricus_P2_GCA_000007005.1	AE006641.1	ATAATCTCTTATAGAATTGAAA	62	https://www.ncbi.nlm.nih.gov/projects/sviewer/?id=AE006641.1&v=1305634..1305634	CRISPR repeat
AE013598.1_888612_892516_20_spacer_889890_34_Random	Xanthomonas_oryzae_oryzae_KACC_10331_GCA_000007385.1	AE013598.1	CGGCTGTTGCCGGTGCTGTGCC	230	https://www.ncbi.nlm.nih.gov/projects/sviewer/?id=AE013598.1&v=2236740..2236740	Transposase	pthA1
AP008229.1_857969_861149_48_spacer_861085_34_Random	Xanthomonas_oryzae_oryzae_MAFF_311018_GCA_000010025.1	AP008229.1	GAGCCCCGCCACTACTGGTTCT	63	https://www.ncbi.nlm.nih.gov/projects/sviewer/?id=AP008229.1&v=108877..108877	Transposase
AP008937.1_816914_820967_23_spacer_819625_32_Random	Lactobacillus_fermentum_IFO_3956_GCA_000010145.1	AP008937.1	CTACTGATTGAACAGAATGAAA	20	https://www.ncbi.nlm.nih.gov/projects/sviewer/?id=AP008937.1&v=125497..125497	Transposase
AP009044.1_792955_799754_60_spacer_796583_32_Random	Corynebacterium_glutamicum_R_GCA_000010225.1	AP009044.1	TGCTCCTGGCGGAACAACTGGC	5	https://www.ncbi.nlm.nih.gov/projects/sviewer/?id=AP009044.1&v=110113..110113	Unknown
AP010935.1_1173568_1174793_1_spacer_1173604_30_Random	Streptococcus_dysgalactiae_equisimilis_GGS_124_GCA_000010705.1	AP010935.1	CGTCAAAAGAGTTCTTACCTCA	13	https://www.ncbi.nlm.nih.gov/projects/sviewer/?id=AP010935.1&v=170928..170928	Transposase
BA000004.3_345991_347087_13_spacer_346823_33_Random	Bacillus_halodurans_C_125_GCA_000011145.1	BA000004.3	CTCATCAATGGCAATAATAGCT	18	https://www.ncbi.nlm.nih.gov/projects/sviewer/?id=BA000004.3&v=1278580..1278580	Transposase
BA000043.1_1983730_1984092_5_spacer_1984028_35_Random	Geobacillus_kaustophilus_HTA426_GCA_000009785.1	BA000043.1	CGATTCCCTGAGTAGCGGCGAG	7	https://www.ncbi.nlm.nih.gov/projects/sviewer/?id=BA000043.1&v=33369..33369	rRNA
CP000023.1_629901_632113_4_spacer_630135_30_Random	Streptococcus_thermophilus_LMG_18311_GCA_000011825.1	CP000023.1	TAGCCTAATAGTTTCAAGCCTG	7	https://www.ncbi.nlm.nih.gov/projects/sviewer/?id=CP000023.1&v=227554..227554	Transposase
CP000024.1_625101_627844_20_spacer_626392_30_Random	Streptococcus_thermophilus_CNRZ1066_GCA_000011845.1	CP000024.1	CCCTTATGACCTGGGCTACACA	5	https://www.ncbi.nlm.nih.gov/projects/sviewer/?id=CP000024.1&v=136089..136089	Unknown
CP000312.1_1054741_1058679_28_spacer_1056530_37_Random	Clostridium_perfringens_SM101_GCA_000013845.1	CP000312.1	CATAATGCTGAGGCGTGATGGG	9	https://www.ncbi.nlm.nih.gov/projects/sviewer/?id=CP000312.1&v=236559..236559	Unknown
CP000419.1_1377229_1377794_7_spacer_1377663_30_Random	Streptococcus_thermophilus_LMD_9_GCA_000014485.1	CP000419.1	TAGAAACTTCATCAACTTTAAG	10	https://www.ncbi.nlm.nih.gov/projects/sviewer/?id=CP000419.1&v=454336..454336	Transposase
CP000627.1_2836101_2838508_33_spacer_2838081_33_Random	Vibrio_cholerae_O395_GCA_000016245.1	CP000627.1	GATTCCGGTAGTAGCGGCGAGC	7	https://www.ncbi.nlm.nih.gov/projects/sviewer/?id=CP000627.1&v=2693923..2693923	rRNA
CP000829.1_1201584_1201948_4_spacer_1201817_35_Random	Streptococcus_pyogenes_NZ131_GCA_000018125.1	CP000829.1	AGAGTAGCCATAACACAAGGGT	5	https://www.ncbi.nlm.nih.gov/projects/sviewer/?id=CP000829.1&v=1543615..1543615	rRNA
CP000922.1_812915_816909_20_spacer_814195_37_Random	Anoxybacillus_flavithermus_WK1_GCA_000019045.1	CP000922.1	CATGCTTCTGCCCAACAATAAG	6	https://www.ncbi.nlm.nih.gov/projects/sviewer/?id=CP000922.1&v=431396..431396	Transposase
CP000934.1_2797480_2802278_58_spacer_2801286_35_Random	Cellvibrio_japonicus_Ueda107_GCA_000019225.1	CP000934.1	TTCCTGCGCTGAAATAATATCG	7	https://www.ncbi.nlm.nih.gov/projects/sviewer/?id=CP000934.1&v=1470244..1470244	Transposase
CP000967.2_4539667_4544623_67_spacer_4544033_34_Random	Xanthomonas_oryzae_oryzae_PXO99A_GCA_000019585.2	CP000967.2	GACCAGGTCGTGGCCATCGCCA	117	https://www.ncbi.nlm.nih.gov/projects/sviewer/?id=CP000967.2&v=1860567..1860567	Unknown	Tal3a, TAL effector(pthA1)
CP001399.1_631174_637795_36_spacer_633469_44_Random	Sulfolobus_islandicus_L_S_2_15_GCA_000022385.1	CP001399.1	CACAGACCGTGAGGAATTACGT	18	https://www.ncbi.nlm.nih.gov/projects/sviewer/?id=CP001399.1&v=446398..446398	Transposase
CP001402.1_837983_843028_74_spacer_842651_38_Random	Sulfolobus_islandicus_M_16_4_GCA_000022445.1	CP001402.1	ATAATCTACTATAGAATTGAAA	47	https://www.ncbi.nlm.nih.gov/projects/sviewer/?id=CP001402.1&v=861534..861534	CRISPR repeat
CP001404.1_1893082_1897307_24_spacer_1894597_42_Random	Sulfolobus_islandicus_Y_N_15_51_GCA_000022485.1	CP001404.1	CATCATGGCCTCTTGCAAGATT	18	https://www.ncbi.nlm.nih.gov/projects/sviewer/?id=CP001404.1&v=187151..187151	Transposase
CP001638.1_358937_361432_36_spacer_361302_36_Random	Geobacillus_WCH70_WCH70_GCA_000023385.1	CP001638.1	TAGTGGGTTCGTTTCGCGATAT	15	https://www.ncbi.nlm.nih.gov/projects/sviewer/?id=CP001638.1&v=1390923..1390923	Transposase
CP001639.1_26787_27218_4_spacer_27017_38_Random	Geobacillus_WCH70_WCH70_GCA_000023385.1	CP001639.1	ATATAGTTGAACAAGGATATCA	19	https://www.ncbi.nlm.nih.gov/projects/sviewer/?id=CP001638.1&v=1913906..1913906	Transposase
CP001794.1_1223553_1226174_39_spacer_1226108_37_Random	Geobacillus_Y412MC61_Y412MC61_GCA_000024705.1	CP001794.1	CTCACATTTCGCACCCTAACAA	14	https://www.ncbi.nlm.nih.gov/projects/sviewer/?id=CP001794.1&v=190610..190610	Transposase
CP002005.1_27785_30997_43_spacer_30397_32_Random	Moraxella_catarrhalis_BBH18_GCA_000092265.1	CP002005.1	AGCGACCTGTGCGGTCGTGAAG	25	https://www.ncbi.nlm.nih.gov/projects/sviewer/?id=CP002005.1&v=27790..27790	CRISPR repeat
CP002028.1_2550336_2554327_59_spacer_2554260_38_Random	Thermincola_potens_JR_GCA_000092945.1	CP002028.1	AAACGTGTATAAACCCAGGCCG	12	https://www.ncbi.nlm.nih.gov/projects/sviewer/?id=CP002028.1&v=2153175..2153175	Transposase
CP002050.1_1488074_1488949_1_spacer_1488103_38_Random	Geobacillus_C56_T3_C56_T3_GCA_000092445.1	CP002050.1	GAATTTGCGAATCTTGCAACAG	12	https://www.ncbi.nlm.nih.gov/projects/sviewer/?id=CP002050.1&v=379062..379062	Transposase
CP002215.1_1235689_1237374_13_spacer_1236517_30_Random	Streptococcus_dysgalactiae_equisimilis_ATCC_12394_GCA_000188715.1	CP002215.1	GTCGTTGTTTTGGTACCTTTAG	11	https://www.ncbi.nlm.nih.gov/projects/sviewer/?id=CP002215.1&v=64333..64333	Transposase
CP002341.1_819369_823300_6_spacer_819702_33_Random	Lactobacillus_delbrueckii_bulgaricus_ND02_GCA_000182835.1	CP002341.1	AGTGTTCAATTTATTCTTGCAA	11	https://www.ncbi.nlm.nih.gov/projects/sviewer/?id=CP002341.1&v=356173..356173	Transposase
CP002425.1_725209_732590_102_spacer_731763_40_Random	Sulfolobus_islandicus_REY15A_GCA_000189555.1	CP002425.1	ATGAGCAGGTCAAGTTCAGGCT	22	https://www.ncbi.nlm.nih.gov/projects/sviewer/?id=CP002425.1&v=249022..249022	Transposase
CP002426.1_753266_754107_6_spacer_753584_39_Random	Sulfolobus_islandicus_HVE10_4_GCA_000189575.1	CP002426.1	TTTCAATTCTATAGTAGATTAG	104	https://www.ncbi.nlm.nih.gov/projects/sviewer/?id=CP002425.1&v=249022..249022	CRISPR repeat
CP002427.1_1293797_1295719_5_spacer_1294070_33_Random	Lactobacillus_helveticus_H9_GCA_000525715.1	CP002427.1	GAAAGAAGAAAACTTGCGATTG	8	https://www.ncbi.nlm.nih.gov/projects/sviewer/?id=CP002427.1&v=729074..729074	Transposase
CP002442.1_2960188_2963956_34_spacer_2963429_36_Random	Geobacillus_Y412MC52_Y412MC52_GCA_000174795.2	CP002442.1	TCGTACCTATGAGGGATTGAAA	91	https://www.ncbi.nlm.nih.gov/projects/sviewer/?id=CP002442.1&v=339386..339386	CRISPR repeat
CP002535.1_354893_358234_12_spacer_355622_39_Random	Acidianus_hospitalis_W1_GCA_000213215.1	CP002535.1	CTAAATATCGTTTTGACAAGTT	10	https://www.ncbi.nlm.nih.gov/projects/sviewer/?id=%20CP002535.1&v=266470..266470	Unknown
CP002739.1_2460483_2469714_34_spacer_2462701_37_Random	Thermoanaerobacterium_xylanolyticum_LX_11_GCA_000189775.3	CP002739.1	CAATTCCTTATAGGTAGGCTAA	39	https://www.ncbi.nlm.nih.gov/projects/sviewer/?id=%20CP002739.1&v=2388537..2388537	CRISPR repeat
CP002835.1_1992400_1995183_40_spacer_1994990_35_Random	Geobacillus_thermoglucosidasius_C56_YS93_GCA_000178395.2	CP002835.1	CTGAACGTAGTGGGATATAAAG	15	https://www.ncbi.nlm.nih.gov/projects/sviewer/?id=CP002835.1&v=1497704..1497704	CRISPR repeat
CP002904.1_561748_562962_6_spacer_562107_33_Random	Streptococcus_equi_zooepidemicus_ATCC_35246_GCA_000219765.1	CP002904.1	TTCATGATTTGAGTACGGATAC	14	https://www.ncbi.nlm.nih.gov/projects/sviewer/?id=CP002904.1&v=448875..448875	Transposase
CP003022.1_1595900_1603670_1_spacer_1595928_32_Random	Pasteurella_multocida_36950_GCA_000234745.1	CP003022.1	GTCGAGTCGGCCTGCGCGGAAG	5	https://www.ncbi.nlm.nih.gov/projects/sviewer/?id=CP003022.1&v=545113..545113	rRNA
CP003040.1_2759265_2764809_1_spacer_2759298_35_Random	Roseburia_hominis_A2_183_GCA_000225345.1	CP003040.1	GTGTCCCTAATGGCACCTCTTC	31	https://www.ncbi.nlm.nih.gov/projects/sviewer/?id=CP003040.1&v=851024..851024	Unknown
CP003066.1_2643367_2668991_329_spacer_2665450_37_Random	Thermoanaerobacterium_thermosaccharolyticum_M0795_GCA_000328545.1	CP003066.1	CTGATAGGTAGGCTAAAAACGA	10	https://www.ncbi.nlm.nih.gov/projects/sviewer/?id=CP003066.1&v=2658752..2658752	CRISPR repeat
CP003125.1_394989_398429_8_spacer_395490_34_Random	Geobacillus_thermoleovorans_CCB_US3_UF5_GCA_000236605.1	CP003125.1	CAACGTGCCGACCGCGCTGTTC	15	https://www.ncbi.nlm.nih.gov/projects/sviewer/?id=CP003125.1&v=2718686..2718686	Unknown
CP003355.1_1647332_1647898_7_spacer_1647769_33_Random	Paenibacillus_larvae_larvae_DSM_25430_GCA_000511405.1	CP003355.1	TCCATGGCCGTCTACGGTCGAT	220	https://www.ncbi.nlm.nih.gov/projects/sviewer/?id=CP003355.1&v=115312..115312	Transposase
CP003496.1_274761_283940_107_spacer_281153_32_Random	Aggregatibacter_actinomycetemcomitans_D7S_1_GCA_000163615.2	CP003496.1	ATGAATGCGTTAGGTATTCATT	6	https://www.ncbi.nlm.nih.gov/projects/sviewer/?id=CP003496.1&v=628039..628039	Transposase
CP003723.1_172969_176353_20_spacer_174250_36_Random	Fusobacterium_nucleatum_animalis_4_8_GCA_000400875.1	CP003723.1	AAGTACGCTACCACTTATGCAG	5	https://www.ncbi.nlm.nih.gov/projects/sviewer/?id=CP003723.1&v=120080..120080	Transposase
CP003928.1_344177_349768_86_spacer_349704_41_Random	Sulfolobus_islandicus_LAL14_1_GCA_000364745.1	CP003928.1	ATCCTCCATAATACGCTTAGCC	9	https://www.ncbi.nlm.nih.gov/projects/sviewer/?id=CP003928.1&v=638265..638265	Transposase
CP004753.1_1524239_1526394_13_spacer_1525076_32_Random	Mannheimia_haemolytica_USDA_ARS_USMARC_185_GCA_000349785.1	CP004753.1	AAGTAATGGGAATGAGCCGAGA	18	https://www.ncbi.nlm.nih.gov/projects/sviewer/?id=CP004753.1&v=350509..350509	Transposase
CP005958.1_1348092_1352667_70_spacer_1352363_33_Random	Lactobacillus_fermentum_F_6_GCA_000397165.1	CP005958.1	ATATACAGAAACAAACAAAAAG	18	https://www.ncbi.nlm.nih.gov/projects/sviewer/?id=CP005958.1&v=134192..134192	Transposase
CP006591.1_2955532_2956210_10_spacer_2956147_35_Random	Listeria_monocytogenes_C1_387_GCA_000438605.1	CP006591.1	TAAGGATACTATCCGACTAAAG	5	https://www.ncbi.nlm.nih.gov/projects/sviewer/?id=CP006591.1&v=1346810..1346810	rRNA
CP006819.1_823246_825392_26_spacer_824931_30_Random	Streptococcus_thermophilus_ASCC_1275_GCA_000698885.1	CP006819.1	ATAGTTTCTAGTGAAAATTTTT	5	https://www.ncbi.nlm.nih.gov/projects/sviewer/?id=CP006819.1&v=989960..989960	Transposase
CP006956.1_891625_893805_8_spacer_892130_35_Random	Bibersteinia_trehalosi_USDA_ARS_USMARC_190_GCA_000521765.1	CP006956.1	GAAGTGATTGCGAAGAAACTGG	10	https://www.ncbi.nlm.nih.gov/projects/sviewer/?id=CP006956.1&v=787103..787103	Unknown	Autotransporter adhesin
CP007229.1_106025_108618_11_spacer_106722_30_Random	Mycoplasma_dispar_ATCC_27140_GCA_000941075.1	CP007229.1	AACTAATTAAAATTTGACTTCT	6	https://www.ncbi.nlm.nih.gov/projects/sviewer/?id=CP007229.1&v=838523..838523	Unknown
CP008856.1_6513790_6515560_25_spacer_6515261_31_Random	Pseudomonas_aeruginosa_F23197_GCA_001516245.1	CP008856.1	GTAGGGCGAATAACCGCAGAGC	5	https://www.ncbi.nlm.nih.gov/projects/sviewer/?id=CP008856.1&v=4186769..4186769	Unknown
CP008903.1_2241154_2243297_11_spacer_2241847_30_Random	Geobacillus_LC300_LC300_GCA_001191625.1	CP008903.1	GGAGATGAATCGCCTTAACTAT	22	https://www.ncbi.nlm.nih.gov/projects/sviewer/?id=CP008903.1&v=290403..290403	Unknown
CP008904.1_12619_12973_3_spacer_12778_37_Random	Geobacillus_LC300_LC300_GCA_001191625.1	CP008904.1	CGTTGGCTACTTACTCCATCGA	14	https://www.ncbi.nlm.nih.gov/projects/sviewer/?id=CP008903.1&v=373772..373772	Transposase
CP008934.1_2126507_2127866_1_spacer_2126537_35_Random	Geobacillus_stearothermophilus_10_GCA_001274575.1	CP008934.1	GGCCTGGTGGAGTTGCGGCGTT	44	https://www.ncbi.nlm.nih.gov/projects/sviewer/?id=CP008934.1&v=360514..360514	Unknown	DNA polymerase
CP009575.1_534160_540461_63_spacer_538287_30_Random	Listeria_ivanovii_londoniensis_GCA_000763475.1	CP009575.1	CTACGCATTTCACCGCTACACG	5	https://www.ncbi.nlm.nih.gov/projects/sviewer/?id=CP009575.1&v=1966223..1966223	rRNA
CP009786.1_1348319_1349786_15_spacer_1349187_32_Random	Yersinia_pseudotuberculosis_1_GCA_000834435.1	CP009786.1	TCGCCAAACTGCTCATAAAGCA	21	https://www.ncbi.nlm.nih.gov/projects/sviewer/?id=CP009786.1&v=2016245..2016245	Transposase
CP010341.1_413341_416346_26_spacer_415189_38_Random	Propionibacterium_freudenreichii_freudenreichii_GCA_000940845.1	CP010341.1	AGTTGGTCAGGTTGCGGAACCC	12	https://www.ncbi.nlm.nih.gov/projects/sviewer/?id=CP010341.1&v=774166..774166	Transposase
CP011098.1_1041678_1042847_6_spacer_1042045_35_Random	Mannheimia_haemolytica_89010807N_GCA_000963635.1	CP011098.1	CACGCAGGCGGTTGTTTAAGTG	5	https://www.ncbi.nlm.nih.gov/projects/sviewer/?id=CP011098.1&v=151321..151321	rRNA
CP011217.1_1383838_1384867_3_spacer_1384006_30_Random	Streptococcus_thermophilus_SMQ_301_GCA_000971665.1	CP011217.1	TTAGGACTTTTCTTAGACACAA	19	https://www.ncbi.nlm.nih.gov/projects/sviewer/?id=CP011217.1&v=410399..410399	Unknown	mobile element protein
CP011350.1_704505_705191_6_spacer_704864_33_Random	Bacillus_thuringiensis_YC_10_GCA_001017635.1	CP011350.1	AGGATTGTCCTACAATACTGAC	13	https://www.ncbi.nlm.nih.gov/projects/sviewer/?id=CP011349.1&v=2281525..2281525	Transposase
CP011536.1_1501963_1505396_6_spacer_1502342_36_Random	Lactobacillus_fermentum_3872_GCA_000466785.3	CP011536.1	ATTCTTACTTATTTCATTCATG	16	https://www.ncbi.nlm.nih.gov/projects/sviewer/?id=CP011536.1&v=773712..773712	Transposase
CP012024.1_2776528_2776884_2_spacer_2776624_34_Random	Bacillus_smithii_DSM_4216_GCA_001050115.1	CP012024.1	AGCCCTAAAGCTATTTCGGAGA	10	https://www.ncbi.nlm.nih.gov/projects/sviewer/?id=CP012024.1&v=2816544..2816544	rRNA
CP012148.1_2302452_2305523_12_spacer_2303214_30_Random	Lactobacillus_paracasei_L9_GCA_001244395.1	CP012148.1	ATCAGGCGCTTACAAAGCGCTA	30	https://www.ncbi.nlm.nih.gov/projects/sviewer/?id=CP012148.1&v=387061..387061	Unknown	mobile element protein
CP012588.1_443838_445850_28_spacer_445653_30_Random	Streptococcus_thermophilus_MN_BM_A01_GCA_001280285.1	CP012588.1	AAACGATTTGGTGTGGATGCTT	7	https://www.ncbi.nlm.nih.gov/projects/sviewer/?id=CP012588.1&v=1445782..1445782	Transposase
CP012947.1_4234191_4239788_34_spacer_4236384_35_Random	Xanthomonas_oryzae_oryzae_GCA_001518895.1	CP012947.1	CGACCTAAACCCGATCGGCAGC	50	https://www.ncbi.nlm.nih.gov/projects/sviewer/?id=CP012947.1&v=398991..398991	Transposase
CP013331.1_1950560_1954493_5_spacer_1950854_36_Random	Fusobacterium_hwasookii_ChDC_F174_GCA_001455145.1	CP013331.1	ATATTTAAAAATTAATAATTAT	8	https://www.ncbi.nlm.nih.gov/projects/sviewer/?id=CP013331.1&v=1177402..1177402	Transposase
CP013722.1_976133_979019_34_spacer_978303_36_Random	Listeria_monocytogenes_Lm_3163_GCA_001483405.1	CP013722.1	AGGCGCCCAAAGGTTCCCTCAG	5	https://www.ncbi.nlm.nih.gov/projects/sviewer/?id=CP013722.1&v=2078619..2078619	rRNA
FM211688.1_559382_561162_10_spacer_559992_36_Random	Listeria_monocytogenes_L99_GCA_000209755.1	FM211688.1	TTCGCCCATTAAAGCGGCACGC	5	https://www.ncbi.nlm.nih.gov/projects/sviewer/?id=FM211688.1&v=267162..267162	rRNA
FN543093.2_1103033_1105318_2_spacer_1103123_32_Random	Cronobacter_turicensis_z3032_GCA_000027065.2	FN543093.2	TTCGGGCCTCATGCCATCAGAT	6	https://www.ncbi.nlm.nih.gov/projects/sviewer/?id=FN543093.2&v=312442..312442	rRNA
FN806773.1_441264_443689_30_spacer_443399_37_Random	Propionibacterium_freudenreichii_shermanii_CIRM_BIA1_GCA_000091725.1	FN806773.1	GACCTCGACCCCTACCCGGCCA	10	https://www.ncbi.nlm.nih.gov/projects/sviewer/?id=FN806773.1&v=376211..376211	Transposase
FR746099.1_403466_406637_42_spacer_406496_33_Random	Haloquadratum_walsbyi_C23_GCA_000237865.1	FR746099.1	CTTCCGACCGATTTCACGTTCA	5	https://www.ncbi.nlm.nih.gov/projects/sviewer/?id=FR746099.1&v=338416..338416	Transposase
FR873481.1_1168248_1170289_33_spacer_1170229_32_Random	Streptococcus_salivarius_CCHSS3_GCA_000253335.1	FR873481.1	CATCTATTTCTCGATTACCAAT	14	https://www.ncbi.nlm.nih.gov/projects/sviewer/?id=FR873481.1&v=441535..441535	Transposase
FR875178.1_712332_715137_29_spacer_714216_30_Random	Streptococcus_thermophilus_JIM_8232_GCA_000253395.1	FR875178.1	ATACGAAACTACTTTTTGAAGT	7	https://www.ncbi.nlm.nih.gov/projects/sviewer/?id=FR875178.1&v=1061152..1061152	Transposase
HE613569.1_1412482_1415817_37_spacer_1414895_30_Random	Streptococcus_macedonicus_ACA_DC_198_GCA_000283635.1	HE613569.1	ATGAACCGGCGAGTTACGATAT	5	https://www.ncbi.nlm.nih.gov/projects/sviewer/?id=HE613569.1&v=76778..76778	rRNA
HG316453.2_770899_771264_5_spacer_771199_30_Random	Streptococcus_pyogenes_H293_GCA_001039695.2	HG316453.2	TCATTGGCAGATAGAGAGTATG	5	https://www.ncbi.nlm.nih.gov/projects/sviewer/?id=HG316453.2&v=1175970..1175970	Transposase
LN614756.1_1440053_1440936_6_spacer_1440412_38_Random	Peptoclostridium_difficile_630Derm_GCA_000953275.1	LN614756.1	ATTAACTATGTGGTATGTAAAT	11	https://www.ncbi.nlm.nih.gov/projects/sviewer/?id=LN614756.1&v=1130640..1130640	CRISPR repeat
