# Supplementary material for: Mapping CRISPR spaceromes reveals vast host-specific viromes of prokaryotes
Source: Commun Biol. 2020 Jun 22;3:321. doi: 10.1038/s42003-020-1014-1 (PMC7308287; doi:10.1038/s42003-020-1014-1)
Supplement: Supplementary file 4 — Supplementary Data 2 [file 42003_2020_1014_MOESM4_ESM.xlsx]

## Sheet: Sheet1
Host CRISPR arrays	Number of spacers	Self hits	Viral hits	Organism name
CP006956.1_891625_893805_CAS-I-C,CP006956.1_1574284_1576109_CAS-I-C,CP006956.1_1585140_1587624_CAS-I-C	96	15	1	Bibersteinia trehalosi USDA-ARS-USMARC-190, complete genome
Spacer ID	k-mer with highest number of hits	Self hits coordinates (Contig:start,strand)	Viral hits coordinates (Contig:start,strand)	Note
Viral hits
CP006956.1_1585140_1587624_14_spacer_1586035_33	GCAAAAAAGCAATGGCATTGCT	CP006956.1:2217967,+
CP006956.1_1585140_1587624_16_spacer_1586166_34	AAGAACAACAGCTTGCCGTCTC	CP006956.1:2234264,-
CP006956.1_1585140_1587624_36_spacer_1587494_33	GATAAGCGGTCAGATAATCGCC	CP006956.1:2258578,-
CP006956.1_1574284_1576109_3_spacer_1574448_35	TCGTTATGTACTGAATGCCTAT	CP006956.1:2240463,-
CP006956.1_891625_893805_2_spacer_891724_35	CTACAGCTTTAGAGACATTGGT	CP006956.1:2222339,+
Non-viral hits
CP006956.1_1574284_1576109_14_spacer_1575181_34	GTGTAAAACCTGTACCAACGCT	CP006956.1:911019,-
CP006956.1_1585140_1587624_32_spacer_1587228_34	CCTTACCTACTCTTGACATCCA	CP006956.1:65446,+;185374,+;390761,+;417425,+;635356,+;895172,+	KM209313.1:323,+	viral contig contains piece of rRNA
CP006956.1_891625_893805_20_spacer_892938_33	TGATGCAGCCATGCCGCGTGAA	CP006956.1:64856,+;184784,+;390171,+;416835,+;634766,+;894582,+
CP006956.1_891625_893805_18_spacer_892803_35	AAAAAAATGGTTTGCACCCTTT	CP006956.1:801306,-
CP006956.1_891625_893805_22_spacer_893071_32	GGTATTTTTGCCGGTGACAAAG	CP006956.1:379644,-
CP006956.1_891625_893805_24_spacer_893203_34	CTCGTGGACAAATACCAATACA	CP006956.1:1635757,+
CP006956.1_891625_893805_25_spacer_893270_34	AGGTAGGATCTCTTGCTGCATC	CP006956.1:497677,-
CP006956.1_891625_893805_29_spacer_893538_36	GTGGTTTTGCAGGCAATATTAA	CP006956.1:1755641,-
CP006956.1_891625_893805_30_spacer_893607_33	CTAATATTCCAAAAGTAAAAGA	CP006956.1:1053463,+
CP006956.1_891625_893805_5_spacer_891926_36	GATCTCACTCACCAAGCTCTTG	CP006956.1:2129816,+
Host CRISPR arrays	Number of spacers	Self hits	Viral hits	Organism name
CP006931.1_1553838_1554585_Unidentified,CP006931.1_3032547_3034233_CAS-I-F,CP006931.1_3042757_3045464_CAS-I-F	43	10	5	Pseudomonas aeruginosa SCV20265, complete genome
Spacer ID	k-mer with highest number of hits	Self hits coordinates (Contig:start,strand)	Viral hits coordinates (Contig:start,strand)	Note
Viral hits
CP006931.1_1553838_1554585_1_spacer_1553866_32	ACGTCGGTGAGCGCTGCGATCT	CP006931.1:1421158,+
CP006931.1_1553838_1554585_4_spacer_1554046_32	GTGTGGAATTGATGTGCGCATC	CP006931.1:3305680,-;3312564,-
CP006931.1_1553838_1554585_8_spacer_1554286_32	CCGGCACGCTGTGCTGAGCCTG	CP006931.1:1419544,+	KC862301.1:69611,-|KT887558.1:3807,+
CP006931.1_1553838_1554585_11_spacer_1554466_32	TCGCGCAATGATTTCAGCCGCG	CP006931.1:3307423,-;3314307,-
CP006931.1_3042757_3045464_6_spacer_3043083_32	TTGCATGTCCTGGGCCGGCAGG		KM233689.1:16721,-
CP006931.1_3042757_3045464_7_spacer_3043143_32	CGGTACTCGAGCACCTGGGCGG	CP006931.1:6237705,-
CP006931.1_3042757_3045464_13_spacer_3043503_32	TGCCATTGGCGTTGACGGTGAC	CP006931.1:6239129,-
CP006931.1_3042757_3045464_17_spacer_3043743_32	TGGGCACCCTGGGCAGCCGCAT		KM233689.1:17907,-|LN907801.1:17005,-
CP006931.1_3042757_3045464_18_spacer_3043803_32	AGAACTACACCCGCACCGCCCA	CP006931.1:6242279,+
CP006931.1_3042757_3045464_20_spacer_3043923_32	GGCCTTGATGGGTTCGTACTCA	CP006931.1:3307204,-;3314088,-
CP006931.1_3042757_3045464_23_spacer_3045344_33	AGTAGCCGGTATCGAAGTTGTC		KC862301.1:70896,-
CP006931.1_3042757_3045464_24_spacer_3045405_32	AGAGCAGGGCGCCGAGGCGTGG	CP006931.1:1420214,+	KT887558.1:5377,+
CP006931.1_3032547_3034233_6_spacer_3034114_32	TACCTTTAAAAGGCTTTAAAAG	CP006931.1:2502858,+;4741007,-
Host CRISPR arrays	Number of spacers	Self hits	Viral hits	Organism name
CP010309.1_1585815_1587105_CAS-II-A	19	9	1	Staphylococcus schleiferi strain 2317-03, complete genome
Spacer ID	k-mer with highest number of hits	Self hits coordinates (Contig:start,strand)	Viral hits coordinates (Contig:start,strand)	Note
Viral hits
CP010309.1_1585815_1587105_1_spacer_1585851_30	AATCTTTTGAACTCTGCATAGT	CP010309.1:2095317,+
CP010309.1_1585815_1587105_3_spacer_1585983_30	ACCAGGTTGGAACAGATACCCT	CP010309.1:2060147,+
CP010309.1_1585815_1587105_4_spacer_1586049_30	GCCCACAACTGACCTAGCCAGT	CP010309.1:2074010,+
CP010309.1_1585815_1587105_5_spacer_1586115_30	ACCAGGTTGGAACAGATACCCT	CP010309.1:2060147,+
CP010309.1_1585815_1587105_14_spacer_1586710_30	TCTTTATCATGTTTAAAGTTGT		AY954954.1:39867,-
CP010309.1_1585815_1587105_16_spacer_1586842_30	TTTATGGTCTGTAATCAACCTT	CP010309.1:2082983,+
CP010309.1_1585815_1587105_17_spacer_1586908_30	AATTGTAGCAATCTTATTAGGT	CP010309.1:2068105,+
CP010309.1_1585815_1587105_18_spacer_1586974_30	CTTACATTAACAAATTCAACGA	CP010309.1:2096578,-
CP010309.1_1585815_1587105_19_spacer_1587040_30	ACTCCTACTTGATTCGCAACAC	CP010309.1:2086557,+
Non-viral hits
CP010309.1_1585815_1587105_12_spacer_1586577_31	ATCAGCTTCAAATTCAAGTTTT	CP010309.1:278332,-
Host CRISPR arrays	Number of spacers	Self hits	Viral hits	Organism name
CP002835.1_3459790_3464595_CAS-I-B,CP002835.1_251638_255416_Unidentified,CP002835.1_1497698_1499753_CAS-I-B,CP002835.1_1972138_1972898_CAS-III-B,CP002835.1_1992400_1995183_CAS-III-B	211	9	13	Parageobacillus thermoglucosidasius C56-YS93
Spacer ID	k-mer with highest number of hits	Self hits coordinates (Contig:start,strand)	Viral hits coordinates (Contig:start,strand)	Note
Viral hits
CP002835.1_251638_255416_5_spacer_251938_38	GCTCTAGCGTTCCGGCTTTGTT		DQ340064.2:13097,-
CP002835.1_251638_255416_6_spacer_252006_36	CTATGACTTGCGAATATTTTCG		DQ340064.2:15552,-
CP002835.1_251638_255416_8_spacer_252140_39	GAGGTAAGGGATTGGCTTGGAT		DQ840344.2:12746,+
CP002835.1_251638_255416_9_spacer_252209_37	CGCGATAGTGATGCGGTCAATC		DQ340064.2:13166,+
CP002835.1_251638_255416_10_spacer_252276_37	CGTCCGACTGTCGCAGGGCAAA		DQ840344.2:16904,+|DQ340064.2:16579,+
CP002835.1_251638_255416_11_spacer_252343_36	TTTTTTTTGAAAAAATCGCAAA	CP002835.1:755978,+
CP002835.1_251638_255416_22_spacer_253076_36	TTTTTGCATCGCCAACACGTGG	CP002835.1:751400,-
CP002835.1_251638_255416_25_spacer_253277_37	TTTTTTATCTATCCAAGAGTAG		KP144388.1:138991,-
CP002835.1_251638_255416_30_spacer_253614_38	CATCATCATGCTATACACCGGA		GU568037.1:42521,+
CP002835.1_251638_255416_46_spacer_254681_38	ATCAGGAATTTCGTCGATAAAT		KP144388.1:134692,+
CP002835.1_251638_255416_48_spacer_254814_35	AACATAAGCGAATTTTCCATTC		KP144388.1:7863,-
CP002835.1_1992400_1995183_37_spacer_1994789_38	TTGGCTCATAGATTTCTAACCT	CP002835.1:768288,-
CP002835.1_1497698_1499753_12_spacer_1498444_35	AAGAATATATTGGAAAAATGGA		KP144388.1:31066,+
CP002835.1_1497698_1499753_15_spacer_1498644_36	TCCTCCCTTTTCTGTACAATAC		KP144388.1:26798,+
CP002835.1_3459790_3464595_21_spacer_3461187_38	GTGTCGATATCAATGCAGTGCA	CP002835.1:747863,+
CP002835.1_3459790_3464595_46_spacer_3462853_39	TGGCGTGGCTTCAAATATTGGA	CP002835.1:751911,+
CP002835.1_3459790_3464595_48_spacer_3462990_38	CATTCCCCGTACGGATATAAAT	CP002835.1:741443,-	NC_009552.3:22792,-
CP002835.1_3459790_3464595_59_spacer_3463724_35	GGGCTTTTTGATGAATTCAAGC	CP002835.1:773397,+
CP002835.1_3459790_3464595_61_spacer_3463861_37	GACATTTTTTCAGCTGCTTTTT	CP002835.1:772666,-
CP002835.1_3459790_3464595_63_spacer_3463996_36	TTTGAATGAGAACAGCCGCTAC	CP002835.1:772020,-
CP002835.1_3459790_3464595_64_spacer_3464062_38	ATTGCGGATGTTCAAAATAAAA		NC_009552.3:14074,+
Host CRISPR arrays	Number of spacers	Self hits	Viral hits	Organism name
AP009044.1_792955_799754_CAS-I-E	111	8	1	Corynebacterium glutamicum R DNA, complete genome
Spacer ID	k-mer with highest number of hits	Self hits coordinates (Contig:start,strand)	Viral hits coordinates (Contig:start,strand)	Note
Viral hits
AP009044.1_792955_799754_22_spacer_794265_32	ATGTGCTGGATCTGCTCTTCGG		Y18058.1:634,-
Plasmid hits
AP009044.1_792955_799754_13_spacer_793716_32	TTGCGTAATGTAACATCTTGCT	AP009045.1:40237,-
AP009044.1_792955_799754_46_spacer_795729_32	TGCGCCAGGTGCGGGCCTCGAT	AP009045.1:24502,-
AP009044.1_792955_799754_65_spacer_796888_32	ACAGTTCGGACATGACAACCCA	AP009045.1:44340,-
AP009044.1_792955_799754_84_spacer_798047_32	GCGTTTCCCTGACGGCACCTAT	AP009045.1:28883,+
AP009044.1_792955_799754_95_spacer_798718_32	AGTTCGCCACCGAAGCAGGCGA	AP009045.1:24566,+
AP009044.1_792955_799754_97_spacer_798840_32	CAGAAACCAGCACACAAGGAGA	AP009045.1:35825,+
AP009044.1_792955_799754_108_spacer_799511_32	TGACTGCGATGTAGTGGTAGAC	AP009045.1:35662,-
AP009044.1_792955_799754_110_spacer_799633_32	CACGAAATCAACCGCCTTGATT	AP009044.1:2229623,+
Host CRISPR arrays	Number of spacers	Self hits	Viral hits	Organism name
CP011098.1_1041678_1042847_CAS-I-C	17	7	7	Mannheimia haemolytica strain 89010807N, complete genome
Spacer ID	k-mer with highest number of hits	Self hits coordinates (Contig:start,strand)	Viral hits coordinates (Contig:start,strand)	Note
Viral hits
CP011098.1_1041678_1042847_3_spacer_1041844_35	TCAAGATTAAGAGATCCAAACA		KP137439.1:11468,+
CP011098.1_1041678_1042847_4_spacer_1041911_34	ACACTTGCCCGTCTGCACTCGC	CP011098.1:1067649,+	KP137437.1:3974,-
CP011098.1_1041678_1042847_5_spacer_1041977_36	TCGGTTATCGGAGTAGTTTGCA	CP011098.1:1220180,+	KP137438.1:19153,+
CP011098.1_1041678_1042847_6_spacer_1042045_35	ACACGAGCAGATGCTGATAAAC	CP011098.1:1219534,+	KP137438.1:18575,+
CP011098.1_1041678_1042847_7_spacer_1042112_34	GTTACCGTGGTGCAATGCTTGC	CP011098.1:1219829,+	KP137438.1:18802,+
CP011098.1_1041678_1042847_12_spacer_1042445_34	TTACCGTTTACCGATTGGATTT		KP137437.1:19203,-
CP011098.1_1041678_1042847_15_spacer_1042645_37	TGTACCGCAATCAATTTTAATT	CP011098.1:1169904,-	KP137439.1:27270,-|KP137437.1:27378,-
Non-viral hits
CP011098.1_1041678_1042847_1_spacer_1041710_36	TGGCATTTTGATCTACGGTAAA	CP011098.1:64208,+		spore coat protein
CP011098.1_1041678_1042847_2_spacer_1041778_34	ATACCTCCGGAGTCAGTTAAGA	CP011098.1:70111,+		adjacent to capsule biosynthesis protein
Host CRISPR arrays	Number of spacers	Self hits	Viral hits	Organism name
CP003222.2_391564_394476_CAS-II-C,CP003222.2_1679967_1680530_CAS-VI-B	51	7	3	Flavobacterium columnare ATCC 49512, complete genome
Spacer ID	k-mer with highest number of hits	Self hits coordinates (Contig:start,strand)	Viral hits coordinates (Contig:start,strand)	Note
Viral hits
CP003222.2_391564_394476_1_spacer_391600_30	GGAAGAATTTCACGATAATGTG	CP003222.2:1266913,-
CP003222.2_391564_394476_2_spacer_391666_30	TTATTTTTTTCAAAGGTCAAGG	CP003222.2:1240144,+
CP003222.2_391564_394476_14_spacer_392504_29	CATGCAGATGTTTTTCTACAAA	CP003222.2:1266594,+
CP003222.2_391564_394476_19_spacer_392832_30	TATTAAAAAATGTTTAGTAATA	CP003222.2:1264957,+
CP003222.2_391564_394476_32_spacer_393688_30	TAGAAATGAAATAAAAACAATT	CP003222.2:1245636,-
CP003222.2_391564_394476_33_spacer_393754_30	TGCTTTTGCATTAAATTGATTA	CP003222.2:1243974,+
CP003222.2_391564_394476_37_spacer_394018_29	ACGCCATTACGGCACAATTGAC	CP003222.2:1258486,-
CP003222.2_391564_394476_38_spacer_394083_30	GTTAAACCATTAGGACCAGTAA		KM873719.2:38373,-
CP003222.2_391564_394476_40_spacer_394214_30	TTCACTTCTACATTTCCGCCAA		KM873719.2:20678,-
CP003222.2_391564_394476_41_spacer_394280_30	AAGCTAAACCAATAATATGAGC		KM873719.2:18375,-
Host CRISPR arrays	Number of spacers	Self hits	Viral hits	Organism name
AE015927.1_1217308_1219530_CAS-I-B,AE015927.1_1570766_1571383_CAS-I-B,AE015927.1_1573235_1573655_CAS-I-B,AE015927.1_1580088_1580377_CAS-I-B,AE015927.1_1589679_1590034_CAS-I-B,AE015927.1_1592009_1592427_CAS-I-B,AE015927.1_1577804_1577900_CAS-I-B	65	7	7	Clostridium tetani E88, complete genome
Spacer ID	k-mer with highest number of hits	Self hits coordinates (Contig:start,strand)	Viral hits coordinates (Contig:start,strand)	Note
Viral hits
AE015927.1_1573235_1573655_1_spacer_1573265_34	CCAGATAAAATATATTCTCTTA	AE015927.1:2280761,-	KM983328.1:598,+|KM983334.1:598,+
AE015927.1_1573235_1573655_3_spacer_1573393_35	AGATGTTTTAACAACGATAATG		KM983328.1:24671,+
AE015927.1_1573235_1573655_5_spacer_1573525_35	CTACAAGATAAATACAAAGATG		KM983327.1:21918,+
AE015927.1_1573235_1573655_6_spacer_1573590_36	TATTTCAAAGATATTCAAAGGA		KM983327.1:5899,+
AE015927.1_1592009_1592427_2_spacer_1592104_34	AGAGAAATCACTTAAAATAATA		KM983328.1:14663,+
AE015927.1_1217308_1219530_6_spacer_1217671_35	CGTAACTGTTAAAGCTATCTTT		KM983328.1:7047,-
AE015927.1_1577804_1577900_2_36	ACAAAACTTACCTCAAAACCAT		KM983327.1:9577,+
Non-viral hits
AE015927.1_1592009_1592427_6_spacer_1592362_36	AACATAGTTACAGCAATTGTAG	AE015927.1:462340,+
AE015927.1_1217308_1219530_1_spacer_1217338_36	GAAGGTACTAAATTTAAGGTAA	AE015927.1:1205313,+		Sporulation protein near transposase
AE015927.1_1217308_1219530_2_spacer_1217404_36	ATTCCTCTATCTCCATTAACTA	AE015927.1:1191971,-		Sporulation protein
AE015927.1_1217308_1219530_8_spacer_1217803_39	TACAATGCTCCATGGAAAGGAC	AE015927.1:1099358,-		phosphoribosylformylglycinamidine synthase I
AE015927.1_1217308_1219530_9_spacer_1217872_36	CCACATCATTAAAGGATATAAA	AE015927.1:1399450,+		DNA mismatch repair protein mutL
AE015927.1_1570766_1571383_9_spacer_1571318_36	ATGAATACACTCATGTTACTGT	AE015927.1:345164,-
Host CRISPR arrays	Number of spacers	Self hits	Viral hits	Organism name
CP013334.1_583224_585597_CAS-I-B,CP013334.1_1300103_1301448_CAS-III-A	52	6	2	Fusobacterium hwasookii ChDC F300, complete genome
Spacer ID	k-mer with highest number of hits	Self hits coordinates (Contig:start,strand)	Viral hits coordinates (Contig:start,strand)	Note
Viral hits
CP013334.1_583224_585597_1_spacer_583254_37	TATATTCTAAAATTATTTCTTC	CP013334.1:555183,-
CP013334.1_583224_585597_3_spacer_583388_37	AGCATCATGTCCTCCTGTTTTC	CP013334.1:537225,+
CP013334.1_583224_585597_16_spacer_584256_36	ATTCCAATTTTCTTTGCTTGAA	CP013334.1:548639,-	KR131710.1:15556,-
CP013334.1_583224_585597_25_spacer_584855_37	ATTTTAGTGCTTCTTATAGAAA	CP013334.1:173338,+	KR131710.1:35652,+
CP013334.1_583224_585597_29_spacer_585123_39	ATTACATCAGTTTCTTTTAATT	CP013334.1:260764,-
CP013334.1_583224_585597_32_spacer_585327_39	AACATAGCAACAGCTGCATCAT	CP013334.1:238222,+
Host CRISPR arrays	Number of spacers	Self hits	Viral hits	Organism name
CP006591.1_2955532_2956210_CAS-I-B,CP006591.1_2972636_2976439_CAS-I-B	68	6	18	Listeria monocytogenes strain C1-387, complete genome
Spacer ID	k-mer with highest number of hits	Self hits coordinates (Contig:start,strand)	Viral hits coordinates (Contig:start,strand)	Note
Viral hits
CP006591.1_2972636_2976439_1_spacer_2972665_34	TATGTTAGACGTTGACGAAAAT	CP006591.1:117485,+
CP006591.1_2972636_2976439_9_spacer_2973183_37	GAGTTTCCAGCTGTAAGGCCAG		DQ003640.1:37396,+
CP006591.1_2972636_2976439_16_spacer_2973643_38	TACAGAAGCGTATTATGCTCTA	CP006591.1:1855207,-
CP006591.1_2972636_2976439_17_spacer_2973710_37	ATTTAAGTATTAATGTTTTTAA		KJ094023.1:16409,+
CP006591.1_2972636_2976439_23_spacer_2974106_34	TACTAAAACTTCGCTCATTTTC	CP006591.1:1888581,+	AJ242593.1:31170,-
CP006591.1_2972636_2976439_24_spacer_2974169_35	ATATGATTGATTCTCTGGATAT		DQ003642.1:18018,+
CP006591.1_2972636_2976439_25_spacer_2974233_37	ATCACTCGGCTTTCTTCGTCTT		AJ242593.1:38905,-|DQ003642.1:36200,-
CP006591.1_2972636_2976439_27_spacer_2974364_37	GCTAAAAAATGGATAGAGGAAC		KP399678.1:29187,+
CP006591.1_2972636_2976439_29_spacer_2974495_35	GACGTGCTTCAAAATATTTAGT		KJ094021.1:36375,-
CP006591.1_2972636_2976439_40_spacer_2975207_36	ATGGAGTGCGCGGTTGATTTTG		KP399678.1:34110,+;35157,+|KJ094023.1:29154,+
CP006591.1_2972636_2976439_43_spacer_2975402_37	GTCACTTGTTTTTGCCTTTGTT		KJ094023.1:18686,-
CP006591.1_2972636_2976439_44_spacer_2975468_36	TTGAAAAGCGCACCATTGTTTT	CP006591.1:733286,-	KJ094023.1:38537,-
CP006591.1_2972636_2976439_45_spacer_2975533_37	ATAAATTCTTTGATGTGGCGGA		KJ094021.1:35526,-
CP006591.1_2972636_2976439_48_spacer_2975728_36	TTCTATTGCAGAACAGAATGAA		KJ094021.1:54644,+
CP006591.1_2972636_2976439_49_spacer_2975793_37	ATTGATGAAAGTCATCATGTGT		KJ094023.1:36950,+
CP006591.1_2972636_2976439_52_spacer_2975988_35	TTTTTTCAACAATTTTATCACC		DQ003640.1:22396,-
CP006591.1_2955532_2956210_1_spacer_2955561_42	ACTTCTATTAAAAGCAATTCCA		KJ094021.1:33975,+
CP006591.1_2955532_2956210_4_spacer_2955762_35	CGGAAGGGTGATTGTAAATGGC	CP006591.1:744365,+	KJ094023.1:5096,+
CP006591.1_2955532_2956210_9_spacer_2956082_36	GGAAATAAATTATGACTATCAA	CP006591.1:743213,+	KJ094023.1:3944,+
CP006591.1_2955532_2956210_10_spacer_2956147_35	AATCAACGGATATAGATTTTAC		DQ003642.1:15717,-
