# Supplementary material for: Mapping CRISPR spaceromes reveals vast host-specific viromes of prokaryotes
Source: Commun Biol. 2020 Jun 22;3:321. doi: 10.1038/s42003-020-1014-1 (PMC7308287; doi:10.1038/s42003-020-1014-1)
Supplement: Supplementary file 5 — Supplementary Data 3 [file 42003_2020_1014_MOESM5_ESM.xlsx]

## Sheet: Sheet2
Mock Spacer ID	K-mer sequence	Viral matches (Contig:Coordinate,Strand;)	Annotation for vicinity around mock spacer in self genome
CP010341.1_413341_416346_2_spacer_413448_37_Random	ACGACGTGGAAGGGATCCATCA	KU984980.1:9364,+	transposable element
CP002005.1_27785_30997_16_spacer_28774_32_Random	TCACTACGCACATGTAGACTGC	KR093631.1:2578,+	elongation factor
CP000682.1_1097313_1100875_20_spacer_1098552_42_Random	TCCCCGCCCTAAAGGGCGAGGG	KX607101.1:16286,+	transposable element
CP008804.1_67185_70339_11_spacer_67815_32_Random	TGCCATTGCCGAACAACAGATC	KR093629.1:46438,+	elongation factor
FR875178.1_712332_715137_24_spacer_713885_30_Random	AGTAAATGACATTAGCAATAAG	HG424323.1:46334,+	enolase
CP006591.1_2972636_2976439_34_spacer_2974816_35_Random	CTTTTCCTGTTACTTGTGGAGT	KP399678.1:29508,-	prophage / anti-repressor protein
CP007669.1_72229_74481_7_spacer_72618_33_Random	ATTTTGCAAGGGCTAAGCTTAC	KR093632.1:9808,-	prophage / phage tail
CP002002.1_524151_524694_7_spacer_524566_36_Random	CGATATCATAAAGCAAACCATC	KP399678.1:9200,-|KJ094022.1:17593,-|DQ003637.1:9179,-	prophage
CP004753.1_1524239_1526394_13_spacer_1525076_32_Random	ATGGGAATGAGCCGAGATACAT	KP137439.1:41540,-|KP137438.1:13334,+|KP137437.1:41647,-	transposable element
CP002535.1_354893_358234_6_spacer_355234_39_Random	AGAAAAATTAAAGGAAATGTAT	KU645528.1:56274,-	MazG nucleotide pyrophosphohydrolase
CP011098.1_1041678_1042847_9_spacer_1042246_34_Random	GCTGCAAAATCAGCTTATCTTT	KP137439.1:35877,-|KP137437.1:35984,-	prophage
AE015927.1_1217308_1219530_12_spacer_1218072_36_Random	CTATGCCTTTATTAGTATTTTG	KM983334.1:16531,-	prophage
CP005958.1_1348092_1352667_12_spacer_1348791_33_Random	AAGAAAAACTAGGATTACAATT	HQ141410.1:29429,-	transposable element
CP000312.1_1054741_1058679_24_spacer_1056270_36_Random	AAAGAAATTAGCTTGATCCTTA	JQ660954.1:21136,-	unknown
