# Supplementary material for: Mapping CRISPR spaceromes reveals vast host-specific viromes of prokaryotes
Source: Commun Biol. 2020 Jun 22;3:321. doi: 10.1038/s42003-020-1014-1 (PMC7308287; doi:10.1038/s42003-020-1014-1)
Supplement: Supplementary file 6 — Supplementary Data 4 [file 42003_2020_1014_MOESM6_ESM.xlsx]

## Sheet: T5Hits
Self hits					Viral hits
Target	PAM	Spacers count	Fraction		Target	PAM	Spacers count	Fraction
genome	AAG	2676	0.607767		virus	AAG	195800	0.996189
genome	ACG	147	0.0333863		virus	TAG	249	0.00126686
genome	CGG	147	0.0333863		virus	AGG	74	0.000376496
genome	AGT	117	0.0265728		virus	AGC	55	0.000279828
genome	GCG	115	0.0261186		virus	GAG	50	0.000254389
genome	AGG	110	0.024983		virus	ACG	45	0.000228951
genome	CTG	88	0.0199864		virus	AAA	37	0.000188248
genome	TCG	85	0.019305		virus	ATG	37	0.000188248
genome	CAG	81	0.0183965		virus	AGA	35	0.000178073
genome	TTT	59	0.0134		virus	GCT	32	0.000162809
genome	AGC	57	0.0129457		virus	CAG	24	0.000122107
genome	GGT	55	0.0124915		virus	TTT	19	9.6668e-05
genome	CTT	53	0.0120372		virus	TGT	19	9.6668e-05
genome	TGC	52	0.0118101		virus	AGT	14	7.12291e-05
genome	GCT	47	0.0106745		virus	CAA	14	7.12291e-05
genome	CTC	45	0.0102203		virus	TCA	12	6.10535e-05
genome	CCC	44	0.00999319		virus	TAT	10	5.08779e-05
genome	TCA	44	0.00999319		virus	GTT	8	4.07023e-05
genome	GTG	39	0.0088576		virus	GCG	2	1.01756e-05
genome	GAG	31	0.00704065		virus	GGT	1	5.08779e-06
genome	TGG	28	0.0063593		virus	ACC	1	5.08779e-06
genome	TGT	26	0.00590506		virus	AAC	1	5.08779e-06
genome	ACA	23	0.00522371		virus	ACA	1	5.08779e-06
genome	AAA	23	0.00522371		virus	CGG	1	5.08779e-06
genome	ACC	19	0.00431524		virus	GGA	1	5.08779e-06
genome	TAT	19	0.00431524		virus	CTT	1	5.08779e-06
genome	TGA	19	0.00431524		virus	ATT	1	5.08779e-06
genome	GAA	18	0.00408812		virus	TAC	1	5.08779e-06
genome	AGA	17	0.003861		virus	ATC	1	5.08779e-06
genome	ATG	16	0.00363389		virus	TTG	1	5.08779e-06
genome	CAA	15	0.00340677		virus	GCA	1	5.08779e-06
genome	ATA	14	0.00317965		virus	GAT	1	5.08779e-06
genome	GGG	13	0.00295253				196549
genome	CCA	11	0.0024983
genome	CGT	9	0.00204406
genome	GAT	7	0.00158983
genome	GGC	6	0.00136271
genome	GCA	5	0.00113559
genome	GTA	5	0.00113559
genome	AAT	3	0.000681354
genome	TTG	3	0.000681354
genome	AAC	3	0.000681354
genome	TCT	2	0.000454236
genome	TAA	2	0.000454236
genome	TAG	2	0.000454236
genome	CAC	1	0.000227118
genome	ATT	1	0.000227118
genome	CCG	1	0.000227118
		4403

## Sheet: LambdaHits
Self hits					Viral hits
Target	PAM	Spacers count	Fraction		Target	PAM	Spacers count	Fraction
genome	AAG	2339	0.73254		virus	AAG	188363	0.918275
genome	CCG	323	0.101159		virus	CAG	1774	0.0086483
genome	CAG	63	0.0197307		virus	ACG	1715	0.00836067
genome	ACG	47	0.0147197		virus	AGT	1544	0.00752704
genome	AGT	44	0.0137801		virus	AGG	1264	0.00616204
genome	ATG	40	0.0125274		virus	TAG	1259	0.00613766
genome	AGC	40	0.0125274		virus	GAG	1199	0.00584516
genome	AGG	30	0.00939555		virus	AGC	1106	0.00539178
genome	AGA	25	0.00782963		virus	AGA	773	0.0037684
genome	GAG	21	0.00657689		virus	AAA	640	0.00312002
genome	TAT	21	0.00657689		virus	GAA	628	0.00306152
genome	AAA	17	0.00532415		virus	CAA	615	0.00299814
genome	CGT	13	0.00407141		virus	ATG	522	0.00254476
genome	CAA	12	0.00375822		virus	GCG	291	0.00141863
genome	TCG	12	0.00375822		virus	CTG	289	0.00140888
genome	GCG	11	0.00344504		virus	CGG	284	0.00138451
genome	TGA	11	0.00344504		virus	TAA	246	0.00119926
genome	TAG	11	0.00344504		virus	GTG	221	0.00107738
genome	ATT	10	0.00313185		virus	CCG	211	0.00102863
genome	CGG	9	0.00281867		virus	TGG	200	0.000975006
genome	GTT	6	0.00187911		virus	AAT	184	0.000897005
genome	CGA	6	0.00187911		virus	GGA	116	0.000565503
genome	TTA	6	0.00187911		virus	TCG	112	0.000546003
genome	TCT	5	0.00156593		virus	TTG	107	0.000521628
genome	CCT	5	0.00156593		virus	GCA	106	0.000516753
genome	AAT	4	0.00125274		virus	GGG	77	0.000375377
genome	GTA	4	0.00125274		virus	CAT	75	0.000365627
genome	CCC	4	0.00125274		virus	GAT	69	0.000336377
genome	GGG	4	0.00125274		virus	TGA	63	0.000307127
genome	TGG	4	0.00125274		virus	GCT	59	0.000287627
genome	GAA	3	0.000939555		virus	GTT	52	0.000253501
genome	TTT	3	0.000939555		virus	CTT	52	0.000253501
genome	GCA	3	0.000939555		virus	ATT	45	0.000219376
genome	GTG	3	0.000939555		virus	CGA	45	0.000219376
genome	TCC	3	0.000939555		virus	GTA	44	0.000214501
genome	TCA	3	0.000939555		virus	CCA	43	0.000209626
genome	ACA	3	0.000939555		virus	CAC	43	0.000209626
genome	CGC	3	0.000939555		virus	GGT	40	0.000195001
genome	CTG	3	0.000939555		virus	TTA	39	0.000190126
genome	CCA	2	0.00062637		virus	CCT	38	0.000185251
genome	TAA	2	0.00062637		virus	CGT	37	0.000180376
genome	ACT	2	0.00062637		virus	ACC	37	0.000180376
genome	TTG	2	0.00062637		virus	TAT	36	0.000175501
genome	CTC	2	0.00062637		virus	ATA	35	0.000170626
genome	AAC	1	0.000313185		virus	TGT	35	0.000170626
genome	CTA	1	0.000313185		virus	TTT	34	0.000165751
genome	ACC	1	0.000313185		virus	GGC	33	0.000160876
genome	TAC	1	0.000313185		virus	ACA	32	0.000156001
genome	ATA	1	0.000313185		virus	TGC	31	0.000151126
genome	CAC	1	0.000313185		virus	TCT	30	0.000146251
genome	GCT	1	0.000313185		virus	TCA	29	0.000141376
genome	TGC	1	0.000313185		virus	GCC	28	0.000136501
genome	TGT	1	0.000313185		virus	CTA	24	0.000117001
		3193	1		virus	ATC	24	0.000117001
			0		virus	ACT	19	9.26255e-05
			0		virus	CGC	18	8.77505e-05
			0		virus	CCC	17	8.28755e-05
			0		virus	TCC	14	6.82504e-05
			0		virus	TAC	12	5.85003e-05
			0		virus	GAC	11	5.36253e-05
			0		virus	GTC	10	4.87503e-05
			0		virus	AAC	10	4.87503e-05
			0		virus	TTC	9	4.38753e-05
			0		virus	CTC	9	4.38753e-05
							205127
